# Supplementary material for: Epigenetic Profiling of Type 2 Diabetes Mellitus: An Epigenome-Wide Association Study of DNA Methylation in the Korean Genome and Epidemiology Study
Source: Genes (Basel). 2023 Dec 13;14(12):2207. doi: 10.3390/genes14122207 (PMC10743302; doi:10.3390/genes14122207)
Supplement: Supplementary file 1 [file genes-14-02207-s001.zip]

Archive with 1 entries (1 files):
- genes-2719671-supplementary.pdf
